# Supplementary material for: Genomewide selection for fruit quality traits in apple: breeding insights gained from prediction and postdiction
Source: Hortic Res. 2023 May 3;10(6):uhad088. doi: 10.1093/hr/uhad088 (PMC10273070; doi:10.1093/hr/uhad088)
Supplement: Web_Material_uhad088 [file web_material_uhad088.zip]

Archive with 2 entries (2 files):
- Apple GS supplementary tables revised.xlsx
- Figures S1-S4 combined.pdf
