# Supplementary material for: Genomewide selection for fruit quality traits in apple: breeding insights gained from prediction and postdiction
Source: Hortic Res. 2023 May 3;10(6):uhad088. doi: 10.1093/hr/uhad088 (PMC10273070; doi:10.1093/hr/uhad088)
Supplement: Web_Material_uhad088 [file web_material_uhad088.zip › Apple GS supplementary tables revised.xlsx]

## Sheet: FIle Description
Citation	Kostick SA, Bernardo R, Luby JJ (2023) Genomewide selection for fruit quality traits in apple: breeding insights gained from prediction and postdiction. Hortic Res
Tab	Description
Table S1	Summary of genomewide prediction model predictive abilities (r) for percent red overcolor, fruit weight, fruit flesh texture traits (M1, M2, Cn), soluble solids content (SSC) and titratable acidity (TA) at harvest. All SNPs (n = 977) were included as random effects.
Table S2	Summary of the effect of population size on within family genomewide prediction model predictive abilities for percent red overcolor, fruit weight, fruit flesh texture traits (M1, M2, Cn), soluble solids content (SSC) and titratable acidity (TA) at harvest. Genomewide prediction models were tested by using single untested offspring as the test set and the remaining offspring as the training set. …
Table S3	Summary information for SNPs at previously reported trait loci used as fixed effects in genomewide prediction analyses.
Table S4	Effects of including SNPs at major trait-loci (QTLs) as fixed effects on model predictive abilities for percent red overcolor, texture traits (M1, M2), and titratable acidity (TA). Individual families were used as testing set while the remaining families were used to train the model. Predictive abilities (r) of models that included all SNPs as random effects were compared to models that included …
Table S5	Summary of development of culling thresholds applied in postdiction analyses.
Table S6	Numbers of unselected offspring and advanced selections that would have been culled or kept for each trait and across traits using phenotypic or genomewide selection with five different selection threshold scenarios.
Table S7	Summary of number of traits individuals would have been culled for using phenotypic or genomewide selection at various culling thresholds
Table S8	Summary of selection decisions based on phenotypic selection or genomewide selection for recent cultivar releases from the University of Minnesota apple breeding program.
Table S9	Numbers of SNPs per chromosome and average genetic distance (cM) between adjacent SNPs prior and post curation with SNPQC software.

## Sheet: Table S1
Table S1. Summary of genomewide prediction model predictive abilities (r) for percent red overcolor, fruit weight, fruit flesh texture traits (M1, M2, Cn), soluble solids content (SSC) and titratable acidity (TA) at harvest. All SNPs (n = 977) were included as random effects.
Trait at harvest	Training-testing set schemez		Predictive ability (r)y
	Method	Training set	Mean	SD	Min	Max
% Red overcolor	Random subsets	0.1	0.316549	0.0519864	0.0804089	0.407242
		0.25	0.404854	0.0363519	0.240168	0.500265
		0.5	0.499099	0.0325702	0.344167	0.582702
		0.75	0.569427	0.0485498	0.338534	0.699741
	Leave one family out	N-1 families	0.385111	0.159534	0.165066	0.69157
	Avg		0.447
Fruit weight (g)	Random subsets	0.1	0.316387	0.0544977	0.0864555	0.451248
		0.25	0.455425	0.0319584	0.262498	0.529616
		0.5	0.532237	0.0267307	0.441022	0.613611
		0.75	0.564131	0.0392172	0.40255	0.662715
	Leave one family out	N-1 families	0.438614	0.134072	0.186252	0.614952
	Avg		0.4668
M1 (lbs)	Random subsets	0.1	0.440707	0.0424978	0.28271	0.541369
		0.25	0.544057	0.0249509	0.468859	0.611373
		0.5	0.612079	0.0240603	0.527303	0.690463
		0.75	0.644494	0.0396196	0.51828	0.74588
	Leave one family out	N-1 families	0.455305	0.162454	0.171576	0.699993
	Avg		0.55965
M2 (lbs)	Random subsets	0.1	0.377835	0.0484753	0.136459	0.47596
		0.25	0.472253	0.0275189	0.305714	0.538658
		0.5	0.528631	0.0286914	0.449237	0.643908
		0.75	0.558596	0.0485249	0.393107	0.699142
	Leave one family out	N-1 families	0.408704	0.0930865	0.275578	0.586038
	Avg		0.4838
Cn	Random subsets	0.1	0.252479	0.0555341	0.0428932	0.368011
		0.25	0.348409	0.0313719	0.212188	0.431812
		0.5	0.410344	0.0296456	0.317244	0.49623
		0.75	0.438326	0.0514097	0.28305	0.577049
	Leave one family out	N-1 families	0.280525	0.0835492	0.180175	0.490912
	Avg		0.3618
SSC (°Brix)	Random subsets	0.1	0.367972	0.0421919	0.204169	0.454251
		0.25	0.442683	0.0250581	0.351155	0.513325
		0.5	0.493913	0.0279544	0.407747	0.570526
		0.75	0.519588	0.0434194	0.403185	0.639868
	Leave one family out	N-1 families	0.326672	0.106027	0.172732	0.505688
	Avg		0.4552
TA (g/L)	Random subsets	0.1	0.277209	0.0591826	0.048761	0.40926
		0.25	0.396823	0.0318666	0.260297	0.476659
		0.5	0.478713	0.0283741	0.374696	0.55702
		0.75	0.518062	0.0512094	0.364995	0.66689
	Leave one family out	N-1 families	0.499144	0.0863251	0.350532	0.657925
	Avg		0.41822
zFive different training sets were used: 10, 25, 50, and 75% random samples of entire population used training set (500 iterations) and all but one family as training set (each family used as testing set once) yAverage (Avg), standard deviation (SD), minimum (Min), and maximum (Max) predictive abilities for each trait and training-testing set combination

## Sheet: Table S2
Table S2. Summary of the effect of population size on within family genomewide prediction model predictive abilities for percent red overcolor, fruit weight, fruit flesh texture traits (M1, M2, Cn), soluble solids content (SSC) and titratable acidity (TA) at harvest. Genomewide prediction models were tested by using single untested offspring as the test set and the remaining offspring as the trai…
Trait at harvest	Familyz	Num individualsy	Predictive ability (r)x
			Mean	SD	Min	Max
% Red overcolor	Honeycrisp × Minnewashta	20	-0.248357	0.519812	-1	0.869896
		40	0.00759952	0.472924	-1	0.74448
		60	0.204087	0.302512	-0.857268	0.658799
		80	0.342752	0.173752	-0.274804	0.703973
		100	0.39984	0.116682	-0.0998011	0.652699
		120	0.463513	0.070174	0.247451	0.658663
	Minneiska × MN55	20	-0.302501	0.504851	-1	0.723553
		40	-0.0168041	0.357753	-0.898258	0.592716
		60	0.167897	0.186066	-0.653356	0.450646
		80	0.239349	0.104558	0.00712848	0.515601
		100	0.308266	0.0639707	0.133056	0.493318
Fruit weight (g)	Honeycrisp × Minnewashta	20	0.0945443	0.50152	-1	0.810552
		40	0.26628	0.271381	-0.682323	0.780273
		60	0.440485	0.140562	-0.0264867	0.802327
		80	0.522362	0.0859015	0.266719	0.699895
		100	0.563585	0.0572238	0.346411	0.721212
		120	0.585308	0.0412774	0.458877	0.663849
	Minneiska × MN55	20	-0.415105	0.454902	-1	0.646806
		40	-0.310041	0.42462	-1	0.525631
		60	-0.123066	0.399513	-1	0.51832
		80	0.000433551	0.315876	-0.992733	0.548934
		100	0.125993	0.128633	-0.295518	0.364429
M1 (lbs)	Honeycrisp × Minnewashta	20	-0.18556	0.539847	-1	0.824633
		40	-0.0079883	0.411435	-0.895883	0.676484
		60	0.159968	0.323185	-0.731557	0.736145
		80	0.331198	0.214758	-0.403739	0.734581
		100	0.39563	0.159694	-0.0192663	0.679266
		120	0.413025	0.105449	0.22789	0.670176
	Minneiska × MN55	20	-0.0195841	0.449188	-0.963965	0.724688
		40	0.233226	0.278893	-0.994794	0.76157
		60	0.363473	0.143662	-0.189663	0.627044
		80	0.440382	0.0776815	0.216135	0.628428
		100	0.478468	0.0659136	0.287949	0.621261
M2 (lbs)	Honeycrisp × Minnewashta	20	-0.360976	0.531876	-1	0.754414
		40	-0.117909	0.481706	-1	0.768741
		60	-0.0104486	0.354417	-1	0.533531
		80	0.202501	0.262182	-0.582209	0.644104
		100	0.287686	0.184028	-0.473203	0.620118
		120	0.342278	0.105664	0.0752617	0.565897
	Minneiska × MN55	20	-0.390566	0.486338	-1	0.724705
		40	-0.277373	0.455726	-1	0.527408
		60	-0.125104	0.375166	-1	0.489169
		80	0.041394	0.273303	-1	0.395515
		100	0.150557	0.132162	-0.38825	0.38132
Cn	Honeycrisp × Minnewashta	20	-0.201639	0.514796	-1	0.796644
		40	-0.163579	0.459569	-1	0.646449
		60	0.0192737	0.384841	-0.930225	0.650956
		80	0.178889	0.265472	-0.612043	0.632108
		100	0.262396	0.159829	-0.282736	0.52931
		120	0.2919	0.112006	-0.0978314	0.512142
	Minneiska × MN55	20	-0.418661	0.501266	-1	0.674273
		40	-0.378585	0.414455	-1	0.668613
		60	-0.368405	0.413373	-1	0.358037
		80	-0.23133	0.372823	-1	0.433537
		100	-0.1557	0.3169	-1	0.383029
SSC (°Brix)	Honeycrisp × Minnewashta	20	-0.351346	0.478956	-1	0.660154
		40	-0.324291	0.458812	-1	0.64083
		60	-0.176038	0.424691	-1	0.488766
		80	-0.0228089	0.393113	-1	0.514625
		100	0.113069	0.229028	-0.59692	0.434032
		120	0.222991	0.10754	-0.100139	0.44975
	Minneiska × MN55	20	-0.338135	0.477259	-1	0.64154
		40	-0.271766	0.413558	-1	0.364537
		60	-0.108839	0.365218	-1	0.442076
		80	-0.0229314	0.309893	-0.899572	0.384363
		100	0.075921	0.145266	-0.42957	0.374017
TA (g/L)	Honeycrisp × Minnewashta	20	-0.353987	0.480577	-1	0.720427
		40	-0.124895	0.419635	-1	0.776127
		60	-0.0121278	0.370144	-0.999721	0.495454
		80	0.129185	0.283669	-1	0.504658
		100	0.251159	0.133451	-0.194163	0.480471
		120	0.308461	0.0708359	0.0333526	0.461424
	Minneiska × MN55	20	-0.444937	0.473191	-1	0.520198
		40	-0.183377	0.396207	-1	0.390746
		60	0.00572615	0.341861	-1	0.588147
		80	0.113943	0.20714	-0.755832	0.471069
		100	0.181537	0.113851	-0.524526	0.377723
zRandom samples of offspring from 'Honeycrisp' × 'Minnewashta' or 'Minneiska' × 'MN55' full-sib families were taken to represent the family yNumber of offspring selected to represent the family. This was repeated 100x for each number of offspring xAverage (Avg), standard deviation (SD), minimum (Min), and maximum (Max) predictive abilities for each trait and population size combination

## Sheet: Table S3
Table S3. Summary information for SNPs at previously reported trait loci used as fixed effects in genomewide prediction analyses.
Trait at harvest	Locus	SNP(s)z				Positiony			SNP genotype effects summaryx
		8K array index	20K array index	NCBI dbSNP no.	Full name	Chromsome	cM	GDDH coordinates	Genotype	Num Ind	Mean	SD	Min	Max	Mean sep	Prop var	p-value
% Red overcolor	Chr9 color locus	7896	2987	ss475879540	RosBREEDSNP_SNP_TC_32540237_Lg9_01066_MAF50_787255_exon1	9	62.245	33587227	BB	370	4.3	0.5	2.6	4.9	a	0.321	***
									AB	268	3.8	1.1	1.2	3.5	b
									AA	29	1.9	0.7	1.3	1.5	c
M1 (lbs)	Chr16 QTL	5210	1939	ss475876574	RosBREEDSNP_SNP_CT_7623675_Lg16_MDP0000253287__MDP0000253287_exon19	16	0.538	584227	BB	205	15.01	1.83	9.88	19.88	c	0.056	***
									AB	499	15.55	2.04	9.17	23.06	b
									AA	192	16.48	2.32	9.38	24.65	a
M2 (lbs)	Chr16 QTL	5210	1939	ss475876574	RosBREEDSNP_SNP_CT_7623675_Lg16_MDP0000253287__MDP0000253287_exon19	16	0.538	584227	BB	205	20.48	1.59	15.87	24.7	c	0.043	***
									AB	499	21.06	1.92	14.49	29.08	b
									AA	192	21.71	2.28	14.13	29.05	a
TA (g/L)	Ma3	520	394	ss475882880	GDsnp01768	8	35.532	12637244	BB	26	4.45	0.75	2.97	5.97	b	0.069	***
									AB	304	6.17	1.26	3.09	10.87	a
									AA	554	6.47	1.33	3.49	13.43	a
	Ma	2791	7364	ss475883754	RosBREEDSNP_SNP_TC_1571002_Lg16_01734_MAF40_216397_exon1	16	10.648	3439690	BB	70	5.43	1.27	3.09	9.53	c	0.055	***
									AB	361	6.17	1.21	3.76	11.2	b
									AA	353	6.56	1.39	2.97	13.43	a
zSNP names: 8K array index (Changé et al. 2012), 20K array index (Bianco et al. 2014), NCBI dbSNP accession number, and full name. Chagné D, Crowhurst RN, Troggio M, Davey MW, Gilmore B, Lawley C, Vanderzande S, Hellens RP, Kumar S, Cestaro A, Velasco R, Main D, Rees JD, Iezzoni A, Mockler T, Wilhelm L, van de Weg E, Gardiner SE, Bassil N, Peace C (2012) Genome-wide SNP detection, validation, and…

## Sheet: Table S4
Table S4. Effects of including SNPs at large-effect trait-loci (QTLs) as fixed effects on model predictive abilities for percent red overcolor, texture traits (M1, M2), and titratable acidity (TA). Individual families were used as testing set while the remaining families were used to train the model. Predictive abilities (r) of models that included all SNPs as random effects were compared to mode…
Trait at harvest	Training set (n)z	Testing sety				Predictive ability (r)x
		Family	Size	Loci fixed	Parent genotypes at fixed SNP(s)	Random effects	Fixed effects included	Difference	T-Test p-value
% Red overcolor	526	Honeycrisp × MN1836	51	Chr9 color locus	AB × AB	0.69157	0.909773	0.218202	0.023058
	529	Honeycrisp × MN1915	48		AB × BB	0.406746	0.58311	0.176364
	531	Honeycrisp × WA2	46		AB × AB	0.327058	0.802931	0.475873
	432	Honeycrisp × Minnewashta	145		AB × BB	0.46373	0.623395	0.159665
	529	Minneiska × MN1965	48		BB × AA	0.449716	0.470485	0.0207695
	457	Minneiska × MN55	120		BB × BB	0.165066	0.1929	0.0278338
	495	Minneiska × Wildung	82		BB × AB	0.250017	0.327817	0.0778003
	540	MN1702 × Minneiska	37		BB × BB	0.326988	0.392367	0.0653787
M1 (lbs)	771	Dayton × Minnewashta	22	Chr16 QTL	AB × AB	0.171576	0.0966492	-0.074927	0.848533
	749	Honeycrisp × Jonafree	44		AB × AB	0.544474	0.509865	-0.034609
	754	Honeycrisp × MN1702	39		AB × AB	0.690801	0.669799	-0.0210023
	742	Honeycrisp × MN1836	51		AB × AB	0.535924	0.548341	0.0124169
	745	Honeycrisp × MN1915	48		AB × AA	0.559658	0.546285	-0.0133728
	743	Honeycrisp × AA44	50		AB × AB	0.366034	0.364335	-0.00169845
	753	Honeycrisp × Pitmaston Pine Apple	40		AB × AB	0.467872	0.462274	-0.00559878
	745	Honeycrisp × WA2	48		AB × AA	0.699993	0.704247	0.00425363
	643	Honeycrisp × Minnewashta	150		AB × AB	0.556274	0.572678	0.0164041
	743	Minneiska × MN1965	50		AB × BB	0.341622	0.382424	0.0408018
	665	Minneiska × MN55	128		AB × BB	0.345513	0.369656	0.0241431
	711	Minneiska × Wildung	82		AB × AA	0.407353	0.42512	0.017767
	752	MN1702 × Minneiska	41		AB × AB	0.231867	0.24633	0.014463
M2 (lbs)	771	Dayton × Minnewashta	22	Chr16 QTL	AB × AB	0.414486	0.435998	0.0215115	0.352117
	749	Honeycrisp × Jonafree	44		AB × AB	0.469855	0.453438	-0.0164173
	754	Honeycrisp × MN1702	39		AB × AB	0.564853	0.562473	-0.00237956
	742	Honeycrisp × MN1836	51		AB × AB	0.346361	0.356539	0.0101774
	745	Honeycrisp × MN1915	48		AB × AA	0.320285	0.322964	0.00267899
	743	Honeycrisp × AA44	50		AB × AB	0.275578	0.267477	-0.00810081
	753	Honeycrisp × Pitmaston Pine Apple	40		AB × AB	0.586038	0.586555	0.000516686
	745	Honeycrisp × WA2	48		AB × AA	0.369857	0.387532	0.0176748
	643	Honeycrisp × Minnewashta	150		AB × AB	0.47317	0.475251	0.00208149
	743	Minneiska × MN1965	50		AB × BB	0.344461	0.373997	0.0295359
	665	Minneiska × MN55	128		AB × BB	0.342115	0.369631	0.0275169
	711	Minneiska × Wildung	82		AB × AA	0.38486	0.391764	0.00690335
	752	MN1702 × Minneiska	41		AB × AB	0.421226	0.390001	-0.031225
TA (g/L)	758	Dayton × Minnewashta	23	Ma3 + Ma	AA AB × AB AA	0.499048	0.626442	0.127394	0.153675
	738	Honeycrisp × Jonafree	43		AA AB × AA AB	0.420974	0.554942	0.133968
	732	Honeycrisp × MN1702	49		AA AB × AB AA	0.4659	0.444079	-0.0218214
	732	Honeycrisp × MN1836	49		AA AB × AA AB	0.530481	0.394178	-0.136302
	743	Honeycrisp × MN1915	38		AA AB × AB AB	0.350532	0.335441	-0.015091
	706	Honeycrisp × AA44	75		AA AB × AA AB	0.657925	0.671389	0.0134638
	741	Honeycrisp × Pitmaston Pine Apple	40		AA AB × AA AB	0.540822	0.565375	0.0245524
	734	Honeycrisp × WA2	47		AA AB × BB AB	0.573432	0.682241	0.108808
	632	Honeycrisp × Minnewashta	149		AA AB × AB AA	0.403247	0.324741	-0.0785063
	738	Minneiska × MN1965	43		AB AA × AB AA	0.518788	0.680352	0.161564
	657	Minneiska × MN55	124		AB AA × AA AB	0.441728	0.504591	0.0628635
	720	Minneiska × Wildung	61		AB AA × AA AA	0.472468	0.440981	-0.0314867
	741	MN1702 × Minneiska	40		AB AA × AB AA	0.613527	0.813079	0.199552
zNumber of unselected offspring included in the training set yFamily and number of offspring within family that were used as the testing set. SNPs at large-effect QTLs on chromosome 9, chromosome 16, chromosome 8 and 16 (Ma3 and Ma) were fixed for percent red overcolor, texture traits (M1, M2) and TA, respectively. Parent genotypes at fixed SNPs are included in the table xPredictive abilities (r)…

## Sheet: Table S5
Table S5. Summary of development of culling thresholds applied in postdiction analyses.
Trait at harvest	Target?z	Honeycrisp trait BLUPy	Avg trait BLUPs for selections in training setsx			Quantiles for offspring trait BLUPsw					Pop SDv	Culling thresholdst
			Set01	Set02	Set03	0.1	0.25	0.5	0.75	0.9		A	B			C	D	E
													Set01	Set02	Set03
% Red overcolor	No	4.5	4.28167	4.18281	4.23082	2.16	3.67	4.32	4.7	4.86	1	NA
Fruit weight (g)	Yes	159.3	131.313	130.87	128.085	93.306	102.34	115.98	132.785	148.74	23.2	182.5	154.5	154.1	151.3	148.74	148.74	148.74
M1 (lbs)	Yes	14.45	14.5091	14.9	15.1916	13.012	14.18	15.56	17.11	18.348	2.13	12.32	12.38	12.8	13.1	13.012	14.18	14.18
M2 (lbs)	Yes	20.72	20.5726	20.7159	20.8271	18.79	19.78	20.99	22.28	23.776	1.97	18.75	18.6	18.7	18.9	18.79	19.78	19.78
Cn	No	234.87	140.211	145.295	144.667	90.176	108.73	136.97	167.89	193.856	41.2	NA
SSC (°Brix)	Yes	12.2	12.7839	12.9795	13.0877	12.111	12.5025	12.99	13.42	13.819	0.7	11.5	12.08	12.3	12.4	12.111	12.111	12.5025
TA (g/L)	Yes	5.7	5.71826	5.54462	5.6707	4.79	5.43	6.27	7.21	8.13	1.4	4.3	4.3	4.1	4.3	4.79	4.79	5.43
zWhether or not trait was targeted in postdiction analyses yHoneycrisp trait BLUP for given trait used to determine culling thresholds for scenario A. xAdvanced selections included in this study were grouped into four groups based on the year (i.e., pre-1995, 1995 to 2005, 2006 to 2015, 2016 to 2020) they were advanced from the first (i.e., unreplicated seedling phase) to the second phase (i.e., …

## Sheet: Table S6
Table S6. Numbers of unselected offspring and advanced selections that would have been culled or kept for each trait and across traits using phenotypic or genomewide selection with five different selection threshold scenarios.
Germplasm	Selection methodz	Trait	Selection threshold scenarioy										NAx
			A		B		C		D		E
			Cull	Keep	Cull	Keep	Cull	Keep	Cull	Keep	Cull	Keep
Unselected offspring	Phenotypic selection	Weight	10	805	69	746	82	733	82	733	82	733	37
		M1	36	757	47	746	80	713	200	593	200	593	59
		M2	76	717	69	724	80	713	201	592	201	592	59
		TA	31	750	27	754	79	702	79	702	200	581	71
		SSC	11	771	78	704	79	703	79	703	196	586	70
		Combined	124	598	207	515	264	458	357	365	446	276	130
	Genomewide selection	Weight	0	815	1	814	6	809	6	809	6	809	37
		M1	4	789	7	786	19	774	111	682	111	682	59
		M2	9	784	9	784	10	783	105	688	105	688	59
		TA	1	780	18	763	11	770	11	770	73	708	71
		SSC	0	782	0	782	0	782	0	782	25	757	70
		Combined	11	711	28	694	37	685	153	569	198	524	130
Advanced selections	Phenotypic selection	Weight	1	68	8	61	8	61	8	61	8	61	0
		M1	0	69	1	68	3	66	16	53	16	53	0
		M2	7	62	6	63	8	61	18	51	18	51	0
		TA	4	65	3	66	12	57	12	57	31	38	0
		SSC	0	69	1	68	1	68	1	68	5	64	0
		Combined	11	58	16	53	27	42	38	31	48	21	0
	Genomewide selection	Weight	0	69	1	68	1	68	1	68	1	68	0
		M1	1	68	2	67	3	66	14	55	14	55	0
		M2	1	68	1	68	1	68	9	60	9	60	0
		TA	0	69	0	69	4	65	4	65	21	48	0
		SSC	0	69	0	69	1	68	1	68	7	62	0
		Combined	2	67	3	66	9	60	19	50	31	38	0
zSelection decisions were made for postdiction analyses based on observed trait BLUPs (phenotypic selection) or predicted trait values (genomewide selection) yFive selection threshold scenarios were examined in this study. Selection thresholds for each scenario are defined in Table 2 and are summarized here. Trait culling thresholds determined using A) 'Honeycrisp's trait BLUPs (HC) plus or minus…

## Sheet: Table S7
Table S7. Summary of number of traits individuals would have been culled for using phenotypic or genomewide selection at various culling thresholds.
Germplasm	Culling threshold scenarioz	Phenotypic selection					Genomewide selection
		Num traits culled fory		Num individuals culled forx			Num traits culled forw		Num individuals culled forv
		Mean	Max	1 trait	2 traits	≥ 3 traits	Mean	Max	1 trait	2 traits	≥ 3 traits
Unselected offspring	A	1.22581	3	99	22	3	1.27273	2	8	3	0
	B	1.28019	3	160	36	11	1.10714	2	25	3	0
	C	1.38636	4	184	60	20	1.16216	2	31	6	0
	D	1.62465	4	191	116	50	1.41176	2	90	63	0
	E	1.77803	5	213	143	90	1.5	4	121	58	19
Advanced selections	A	1.09091	2	10	1	0	1	1	2	0	0
	B	1.1875	2	13	3	0	1.33333	2	2	1	0
	C	1.18519	2	22	5	0	1.11111	2	8	1	0
	D	1.44737	3	25	9	4	1.52632	3	10	8	1
	E	1.625	3	26	14	8	1.67742	4	18	7	6
zCulling threshold for target traits are defined in Table S5. Five selection threshold scenarios were examined in this study. Selection thresholds for each scenario are defined in Table 2 and are summarized here. Trait culling thresholds determined using A) 'Honeycrisp's trait BLUPs (HC) plus or minus the population standard deviation (SD); B) mean trait BLUPs of advanced selections (Sel Avg) in …

## Sheet: Table S8
Table S8. Summary of selection decisions based on phenotypic selection or genomewide selection for recent cultivar releases from the University of Minnesota apple breeding program.
Culling threshold scenarioz	Cultivar	Phenotypic selectiony		Genomewide selectionx
		Decision	Traits culled for	Decision	Traits culled for
A	Minneiska	keep	None	keep	None
	MN33	keep	None	keep	None
	MN55	keep	None	keep	None
	MN80	keep	None	keep	None
B	Minneiska	cull	fruit weight	keep	None
	MN33	keep	None	keep	None
	MN55	cull	fruit weight, SSC	keep	None
	MN80	keep	None	keep	None
C	Minneiska	cull	fruit weight	keep	None
	MN33	keep	None	keep	None
	MN55	cull	fruit weight, SSC	keep	None
	MN80	cull	TA	keep	None
D	Minneiska	cull	fruit weight	cull	M1, M2
	MN33	cull	M1	cull	M1
	MN55	cull	fruit weight, SSC, M1	cull	M1, M2
	MN80	cull	TA	keep	None
E	Minneiska	cull	fruit weight, TA	cull	M1, M2, SSC
	MN33	cull	M1, TA	cull	M1, SSC, TA
	MN55	cull	fruit weight, M1, SSC	cull	M1, M2, SSC
	MN80	cull	TA	cull	TA
zCulling threshold for target traits are defined in Table S5. Five selection threshold scenarios were examined in this study. Selection thresholds for each scenario are defined in Table 2 and are summarized here. Trait culling thresholds determined using A) 'Honeycrisp's trait BLUPs (HC) plus or minus the population standard deviation (SD); B) mean trait BLUPs of advanced selections (Sel Avg) in …

## Sheet: Table S9
Table S9. Numbers of SNPs per chromosome and average genetic distance (cM) between adjacent SNPs prior and post curation with SNPQC software.
Chrz	Initialy		Post curationx
	Num SNPs	Mean cM	Num SNPs	Mean cM
1	102	0.622604	49	1.28737
2	228	0.340176	88	0.863586
3	140	0.530755	56	1.29938
4	109	0.502852	51	1.07644
5	163	0.475531	71	1.09631
6	115	0.654535	37	2.00381
7	67	1.23177	37	2.21556
8	88	0.772253	48	1.40709
9	143	0.468782	53	1.21348
10	149	0.542892	66	1.23612
11	130	0.620109	68	1.19394
12	127	0.519397	60	1.08208
13	123	0.560295	53	1.26723
14	104	0.598359	49	1.28398
15	173	0.570035	86	1.12667
16	114	0.583575	47	1.43357
17	134	0.539812	58	1.25956
Total	2209	0.55951	977	1.25553
zChromosome yNumber of SNPs per chromosome and mean genetic distance (cM) between adjacent SNPs prior to removal of SNPs that were monomorphic, redundant or had more than 20% missing data xNumber of SNPs per chromosome and mean genetic distance (cM) between adjacent SNPs after removal of SNPS that were monomorphic, redundant or had more than 20% missing data
